# Supplementary material for: Size Effect of Graphene Quantum Dots on Photoluminescence
Source: Molecules. 2021 Jun 26;26(13):3922. doi: 10.3390/molecules26133922 (PMC8271461; doi:10.3390/molecules26133922)
Supplement: Supplementary file 1 [file molecules-26-03922-s001.zip]

Archive with 1 entries (1 files):
- molecules-1246351-supplementary.pdf
